# Supplementary material for: Real-World Outcomes Between Perioperative Chemotherapy (FLOT) and Preoperative Concurrent Chemoradiotherapy (CROSS) in Localized Esophageal and Esophagogastric Junction Adenocarcinoma: A Retrospective Cohort Study
Source: Cancers (Basel). 2025 Sep 10;17(18):2962. doi: 10.3390/cancers17182962 (PMC12468997; doi:10.3390/cancers17182962)
Supplement: Supplementary file 1 [file cancers-17-02962-s001.zip]

Archive with 1 entries (1 files):
- cancers-3836855-supplementary.pdf
